# Supplementary material for: A Rare Nasopharyngeal Hemangioma Presenting as Recurrent Cyanotic Apnea in a Neonate: A Case Report and Literature Review
Source: Case Rep Med. 2025 Sep 27;2025:7094069. doi: 10.1155/carm/7094069 (PMC12496156; doi:10.1155/carm/7094069)
Supplement: Supporting Information — Additional supporting information can be found online in the Supporting Information section. [file 7094069.f1.zip]

Archive with 2 entries (2 files):
- CARE Checklist- Infantile Hemangioma.docx
- Intraoperative Video.MOV
